# Supplementary material for: Testing grain size dependent variability of cosmogenic nuclide concentrations for isochron burial dating of fluvial sediment (Pannonian Basin, Hungary)
Source: MethodsX. 2025 Nov 7;15:103708. doi: 10.1016/j.mex.2025.103708 (PMC12663639; doi:10.1016/j.mex.2025.103708)
Supplement: Supplementary file 1 [file mmc1.xlsx]

## Sheet: Table S1
Ruszkiczay-Rüdiger et al, 2025. Testing grain size dependent variability of cosmogenic nuclide concentrations for isochron burial dating...
MethodsX, 2025, 103706
Supplementary Table S1
Laboratory data of cosmogenic nuclide sample processing and AMS measurements
							Blank corrected																Blank corrected
Sample code	particle size	Quartz	Be carrier	10Be/9Be	1σ 10Be/9Be	1σ 10Be/9Be	10Be/9Be	1σ 10Be/9Be	Blank correction	9Be	1σ 9Be	10Be	1σ 10Be	1σ 10Be	27Al natural	1σ 27Al natural	Al carrier	27Al	1σ 27Al	26Al/27Al	1σ 26Al/27Al	1σ 26Al/27Al	26Al/27Al	1σ 26Al/27Al	1σ 26Al/27Al	26Al	1σ 26Al	26Al/10Be	1σ 26Al/10Be	Simple burial age*	Internal uncertainty	External uncertainty
	(mm)	mass (g)	mass (g)			%			(%)	(at)	(at)	(at/grSiO2)	(at/grSiO2)	(%)	(ppm in SiO2)	(ppm in SiO2)	mass (g)	total (at)	total (at)			%			%	(at/grSiO2)	(at/grSiO2)			(Ma)	(Ma)	(Ma)
Kem21-03A	0.25-0.5	28.9686	0.30416	8.64e-14	5.26465e-15	6.09335	8.27e-14	5.42317e-15	4.28241	1.99261e+19	1.99369e+17	56885.3	3773.51	6.63354	124.951	5.15186	0	7.67198e+19	3.16324e+18	3.86e-14	2.81618e-15	7.2958	3.566e-14	2.89649e-15	8.12252	99450.1	9058.99	1.74826	0.197002	2.77568	0.312778	0.465671
Kem21-03B	1-2	27.9763	0.3046	8.04e-14	3.65534e-15	4.54644	7.67e-14	3.88018e-15	4.60199	1.9955e+19	1.99657e+17	54708.7	2821.27	5.15689	66.9534	2.76056	0	3.77548e+19	1.55667e+18	9.45e-14	5.8235e-15	6.16244	9.156e-14	5.86276e-15	6.40319	136824	10420.3	2.50096	0.230026	2.03504	0.187173	0.31466
Kem21-03C	4-8	29.5732	0.30415	7.94e-14	6.14129e-15	7.73462	7.57e-14	6.27771e-15	4.65995	1.99255e+19	1.99362e+17	51004.2	4260.4	8.35303	22.3517	0.921582	0.94303	3.34111e+19	1.37757e+18	6.64e-14	4.33819e-15	6.53342	6.346e-14	4.39075e-15	6.91892	83192.1	6700.53	1.63108	0.189265	2.91918	0.338732	0.49637
Kem21-03D	40-60	28.0983	0.30444	7.17e-14	3.32876e-15	4.64262	6.8e-14	3.5742e-15	5.16039	1.99445e+19	1.99552e+17	48267.1	2582.56	5.35056	19.132	0.788831	1.00432	3.34339e+19	1.37852e+18	9.54e-14	5.56468e-15	5.83299	9.246e-14	5.60575e-15	6.06289	115871	8495.67	2.40062	0.217898	2.11974	0.192404	0.326241
Kem21-03Blk			0.3041	3.7e-15	1.30163e-15	35.1792											1.51984	3.33556e+19	1.37529e+18	2.94e-15	6.77343e-16	23.0389
Kem21-04A	0.25-0.5	31.5552	0.14093	1.286e-13	4.33804e-15	3.37328	1.242e-13	4.36632e-15	3.42146	2.11512e+19	1.06815e+17	83250.1	2956.75	3.55164	127.862	5.27189	0	8.5836e+19	3.53911e+18	7.12e-14	3.75472e-15	5.27349	7.0317e-14	3.80639e-15	5.41318	200672	13654.9	2.41047	0.185021	2.11127	0.162055	0.308418
Kem21-04B	1-2	33.0875	0.14168	1.067e-13	3.79745e-15	3.55899	1.023e-13	3.82971e-15	4.12371	2.12637e+19	1.07373e+17	65743.2	2483.46	3.77751	70.2934	2.89827	0	4.9437e+19	2.03834e+18	1.334e-13	8.31803e-15	6.2354	1.32517e-13	8.34148e-15	6.29465	207908	15644.6	3.16242	0.266268	1.54964	0.130476	0.232639
Kem21-04C	10-20	33.0372	0.14179	9.09e-14	3.40035e-15	3.74076	8.65e-14	3.43635e-15	4.84048	2.12802e+19	1.07454e+17	55717.2	2231.26	4.00462	31.2928	1.29024	0	2.19701e+19	9.05849e+17	2.47e-13	1.49358e-14	6.04687	2.46117e-13	1.49488e-14	6.07387	171898	12619.2	3.08519	0.257994	1.60078	0.133863	0.239803
Kem21-04Blk			0.14146	4.4e-15	4.96088e-16	11.2747											1.50326	3.29917e+19	3.29917e+17	8.83e-16	6.25e-16	70.7814
																														* Simple burial age assuming complete shielding (Granger and Muzikar, 2001, eq.6)
																														Internal Uncertainty considers anlytical uncertainty only
Type and uncertainty of Be carrier used for the Kem21-03 sample:						Scharlab BE03450100 980.39 mg/kg +/-1%																								External uncertainty includes analytical uncertainty, uncertainties of half-lives of 26Al and 10Be, production rate of 10Be and the 26Al/10Be production rate ratio.
Type and uncertainty of Be carrier used for the Kem21-04 sample:						Phena EA 2246 ug/g +/-0.5% (Merchel et al., 2013)*
Type and uncertainty of Al carrier:						Merck Certipur 983.3g/kg +/-1%
Weighing uncertainty:						0.0001
Density (g/cm3):						2 ± 0.2
						* Merchel S, Bremser W, Bourles DL, Czeslik U, Erzinger J, Kummer NA, Leanni L, Merkel B, Recknagel S, Schaefer U (2013) Accuracy of 9 Be-data and its influence on 10 Be cosmogenic nuclide data. J. of Radioanal. and Nuclear Chem. 298(3):1871-8.

## Sheet: Table S2
Ruszkiczay-Rüdiger et al, 2025. Testing grain size dependent variability of cosmogenic nuclide concentrations for isochron burial dating...
MethodsX, 2025, 103706
Supplementary Table S2
Results of the bootstrap test for inverse modelling isochron burial dating
All samples included									All samples included
Scenario (i)									Scenario (ii)
Sample code	Source denudation rate	Sink denudation rate	Uncertainty	Burial age	Uncertainty	Percentage of post-burial CRN inventory				Source denudation rate	Sink denudation rate	Uncertainty*	Burial age	Uncertainty	Percentage of post-burial CRN inventory
	(m/Ma)	(m/Ma)	(m/Ma)	(Ma)	(Ma)	10Be	26Al			(m/Ma)	(m/Ma)	(m/Ma)	(Ma)	(Ma)	10Be	26Al
Kem21-04A	0	14.6576	2.59486	1.12614e+07	1.99362e+06	34.1643	99.5132		Kem21-04A	16.8587	50	8.85154	3.01324e+06	533436	13.652	40.8547
Kem21-04B	0.153553	14.6576	2.59486	1.12614e+07	1.99362e+06	43.2586	99.6068		Kem21-04B	22.1852	50	8.85154	3.01324e+06	533436	17.0289	47.0731
Kem21-04C	0.332226	14.6576	2.59486	1.12614e+07	1.99362e+06	51.049	99.6783		Kem21-04C	27.5982	50	8.85154	3.01324e+06	533436	20.19	52.1491
Kem21-03A	0.124213	14.6576	2.59486	1.12614e+07	1.99362e+06	30.166	99.3199		Kem21-03A	29.5322	50	8.85154	3.01324e+06	533436	16.7419	45.414
Kem21-03B	0.203965	14.6576	2.59486	1.12614e+07	1.99362e+06	38.2574	99.4727		Kem21-03B	26.558	50	8.85154	3.01324e+06	533436	15.3674	42.9649
Kem21-03C	0.273764	14.6576	2.59486	1.12614e+07	1.99362e+06	41.1867	99.5124		Kem21-03C	41.9635	50	8.85154	3.01324e+06	533436	22.0251	53.6868
Kem21-03D	0.330916	14.6576	2.59486	1.12614e+07	1.99362e+06	43.3784	99.5407		Kem21-03D	31.8305	50	8.85154	3.01324e+06	533436	17.7731	47.1637
RChi2	8.43326								RChi2	7.82019
1 sample omitted
Kem21-04A omitted									Kem21-04A omitted
Sample code	Source denudation rate	Sink denudation rate	Uncertainty	Burial age	Uncertainty	Percentage of post-burial CRN inventory			Sample code	Source denudation rate	Sink denudation rate	Uncertainty	Burial age	Uncertainty	Percentage of post-burial CRN inventory
	(m/Myr)	(m/Myr)	(m/Ma)	(Ma)	(Ma)	10Be	26Al			(m/Ma)	(m/Ma)	(m/Ma)	(Ma)	(Ma)	10Be	26Al
Kem21-04A									Kem21-04A
Kem21-04B	0.0100558	15.71	2.78115	1.18985e+07	2.10641e+06	41.3217	99.7342		Kem21-04B	21.2098	50	8.85154	3.09707e+06	548277	17.0154	48.0912
Kem21-04C	0.131561	15.71	2.78115	1.18985e+07	2.10641e+06	48.9246	99.7759		Kem21-04C	26.373	50	8.85154	3.09707e+06	548277	20.163	53.1464
Kem21-03A	0.000943337	15.71	2.78115	1.18985e+07	2.10641e+06	30.1513	99.5656		Kem21-03A	27.8132	50	8.85154	3.09707e+06	548277	16.5235	46.0659
Kem21-03B	0.0484516	15.71	2.78115	1.18985e+07	2.10641e+06	36.6306	99.6425		Kem21-03B	25.2878	50	8.85154	3.09707e+06	548277	15.3015	43.867
Kem21-03C	0.0908493	15.71	2.78115	1.18985e+07	2.10641e+06	39.1457	99.6631		Kem21-03C	39.0143	50	8.85154	3.09707e+06	548277	21.5345	54.0167
Kem21-03D	0.141115	15.71	2.78115	1.18985e+07	2.10641e+06	41.873	99.6846		Kem21-03D	30.2477	50	8.85154	3.09707e+06	548277	17.6675	48.0244
RChi2	8.71758								RChi2	9.48116
Kem21-04B omitted									Kem21-04B omitted
Sample code	Source denudation rate	Sink denudation rate	Uncertainty	Burial age	Uncertainty	Percentage of post-burial CRN inventory			Sample code	Source denudation rate	Sink denudation rate	Uncertainty	Burial age	Uncertainty	Percentage of post-burial CRN inventory
	(m/Ma)	(m/Ma)	(m/Ma)	(Ma)	(Ma)	10Be	26Al			(m/Ma)	(m/Ma)	(m/Ma)	(Ma)	(Ma)	10Be	26Al
Kem21-04A	0.763118	16.8409	2.98136	8.78715e+06	1.5556e+06	31.2426	97.3236		Kem21-04A	15.4619	50	8.85154	3.16502e+06	560307	13.5842	42.5641
Kem21-04B									Kem21-04B
Kem21-04C	1.82017	16.8409	2.98136	8.78715e+06	1.5556e+06	46.7171	98.4311		Kem21-04C	25.4241	50	8.85154	3.16502e+06	560307	20.1443	53.9583
Kem21-03A	1.35789	16.8409	2.98136	8.78715e+06	1.5556e+06	33.8458	97.3006		Kem21-03A	26.5146	50	8.85154	3.16502e+06	560307	16.3594	46.6162
Kem21-03B	1.45128	16.8409	2.98136	8.78715e+06	1.5556e+06	35.0237	97.4144		Kem21-03B	24.3127	50	8.85154	3.16502e+06	560307	15.2538	44.6122
Kem21-03C	1.72771	16.8409	2.98136	8.78715e+06	1.5556e+06	38.2603	97.7001		Kem21-03C	36.8124	50	8.85154	3.16502e+06	560307	21.1598	54.31
Kem21-03D	1.8667	16.8409	2.98136	8.78715e+06	1.5556e+06	39.7608	97.8206		Kem21-03D	29.0373	50	8.85154	3.16502e+06	560307	17.59	48.7366
RChi2	9.0705								RChi2	7.367
Kem21-04C omitted									Kem21-04C omitted
Sample code	Source denudation rate	Sink denudation rate	Uncertainty	Burial age	Uncertainty	Percentage of post-burial CRN inventory			Sample code	Source denudation rate	Sink denudation rate	Uncertainty	Burial age	Uncertainty	Percentage of post-burial CRN inventory
	(m/Ma)	(m/Ma)	(m/Ma)	(Ma)	(Ma)	10Be	26Al			(m/Ma)	(m/Ma)	(m/Ma)	(Ma)	(Ma)	10Be	26Al
Kem21-04A	1.02032	15.5608	2.75474	8.42175e+06	1.49091e+06	32.8634	96.8914		Kem21-04A	15.8856	50	8.85154	3.11736e+06	551869	13.6038	42.0215
Kem21-04B	1.65931	15.5608	2.75474	8.42175e+06	1.49091e+06	41.617	97.714		Kem21-04B	20.9808	50	8.85154	3.11736e+06	551869	17.0125	48.3388
Kem21-04C									Kem21-04C
Kem21-03A	1.59529	20	3.54062	8.42175e+06	1.49091e+06	30.194	96.2476		Kem21-03A	27.4169	50	8.85154	3.11736e+06	551869	16.4733	46.2281
Kem21-03B	1.88463	15.5608	2.75474	8.42175e+06	1.49091e+06	36.8052	97.0421		Kem21-03B	24.9917	50	8.85154	3.11736e+06	551869	15.2867	44.0882
Kem21-03C	2.27645	15.5608	2.75474	8.42175e+06	1.49091e+06	40.5225	97.4155		Kem21-03C	38.34	50	8.85154	3.11736e+06	551869	21.4205	54.1019
Kem21-03D	2.42542	15.5608	2.75474	8.42175e+06	1.49091e+06	41.8161	97.5332		Kem21-03D	29.8796	50	8.85154	3.11736e+06	551869	17.6436	48.2357
RChi2	10.4869								RChi2	8.65181
Kem21-03A omitted									Kem21-03A omitted
Sample code	Source denudation rate	Sink denudation rate	Uncertainty	Burial age	Uncertainty	Percentage of post-burial CRN inventory			Sample code	Source denudation rate	Sink denudation rate	Uncertainty	Burial age	Uncertainty	Percentage of post-burial CRN inventory
	(m/Ma)	(m/Ma)	(m/Ma)	(Ma)	(Ma)	10Be	26Al			(m/Ma)	(m/Ma)	(m/Ma)	(Ma)	(Ma)	10Be	26Al
Kem21-04A	0	14.6578	2.59488	1.12614e+07	1.99361e+06	34.1636	99.5132		Kem21-04A	18.5988	50	8.85154	2.84354e+06	503394	13.7485	39.0125
Kem21-04B	0.15356	14.6578	2.59488	1.12614e+07	1.99361e+06	43.2582	99.6068		Kem21-04B	24.3128	50	8.85154	2.84354e+06	503394	17.0662	45.0397
Kem21-04C	0.33224	14.6578	2.59488	1.12614e+07	1.99361e+06	51.0488	99.6783		Kem21-04C	30.2796	50	8.85154	2.84354e+06	503394	20.2596	50.1506
Kem21-03A									Kem21-03A
Kem21-03B	0.203993	14.6578	2.59488	1.12614e+07	1.99361e+06	38.2579	99.4727		Kem21-03B	29.3832	50	8.85154	2.84354e+06	503394	15.5275	41.2032
Kem21-03C	0.273786	14.6578	2.59488	1.12614e+07	1.99361e+06	41.1867	99.5124		Kem21-03C	48.8298	50	8.85154	2.84354e+06	503394	23.1181	53.1272
Kem21-03D	0.330926	14.6578	2.59488	1.12614e+07	1.99361e+06	43.378	99.5407		Kem21-03D	35.3743	50	8.85154	2.84354e+06	503394	18.0239	45.4884
RChi2	10.5407								RChi2	7.3136
Kem21-03B omitted									Kem21-03B omitted
Sample code	Source denudation rate	Sink denudation rate	Uncertainty	Burial age	Uncertainty	Percentage of post-burial CRN inventory			Sample code	Source denudation rate	Sink denudation rate	Uncertainty	Burial age	Uncertainty	Percentage of post-burial CRN inventory
	(m/Ma)	(m/Ma)	(m/Ma)	(Ma)	(Ma)	10Be	26Al			(m/Ma)	(m/Ma)	(m/Ma)	(Ma)	(Ma)	10Be	26Al
Kem21-04A	0.131868	15.4428	2.73386	1.05486e+07	1.86743e+06	33.0455	99.1676		Kem21-04A	16.3001	50	8.85154	3.07213e+06	543861	13.6238	41.5115
Kem21-04B	0.343902	15.4428	2.73386	1.05486e+07	1.86743e+06	41.8346	99.3445		Kem21-04B	21.4951	50	8.85154	3.07213e+06	543861	17.0191	47.7875
Kem21-04C	0.587766	15.4428	2.73386	1.05486e+07	1.86743e+06	49.3849	99.4723		Kem21-04C	26.7311	50	8.85154	3.07213e+06	543861	20.1706	52.8492
Kem21-03A	0.31644	15.4428	2.73386	1.05486e+07	1.86743e+06	30.0776	98.9075		Kem21-03A	28.3106	50	8.85154	3.07213e+06	543861	16.5866	45.8687
Kem21-03B									Kem21-03B
Kem21-03C	0.519899	15.4428	2.73386	1.05486e+07	1.86743e+06	39.9883	99.2063		Kem21-03C	39.864	50	8.85154	3.07213e+06	543861	21.6771	53.9149
Kem21-03D	0.593061	15.4428	2.73386	1.05486e+07	1.86743e+06	41.9538	99.2523		Kem21-03D	30.708	50	8.85154	3.07213e+06	543861	17.6978	47.7662
RChi2	9.51519								RChi2	9.54477
Kem21-03C omitted									Kem21-03C omitted
Sample code	Source denudation rate	Sink denudation rate	Uncertainty	Burial age	Uncertainty	Percentage of post-burial CRN inventory			Sample code	Source denudation rate	Sink denudation rate	Uncertainty	Burial age	Uncertainty	Percentage of post-burial CRN inventory
	(m/Ma)	(m/Ma)	(m/Ma)	(Ma)	(Ma)	10Be	26Al			(m/Ma)	(m/Ma)	(m/Ma)	(Ma)	(Ma)	10Be	26Al
Kem21-04A	0.000236464	12.7371	2.25487	1.13542e+07	2.01004e+06	37.1893	99.5843		Kem21-04A	18.3635	48.5631	8.59718	2.87013e+06	508102	14.0552	39.877
Kem21-04B	0.1651	12.7371	2.25487	1.13542e+07	2.01004e+06	47.0895	99.669		Kem21-04B	24.1501	48.5631	8.59718	2.87013e+06	508102	17.5134	46.0725
Kem21-04C	0.366976	12.7371	2.25487	1.13542e+07	2.01004e+06	55.572	99.7346		Kem21-04C	30.0953	48.5631	8.59718	2.87013e+06	508102	20.7785	51.2043
Kem21-03A	0.17518	12.7371	2.25487	1.13542e+07	2.01004e+06	40.0151	99.5323		Kem21-03A	33.1786	48.5631	8.59718	2.87013e+06	508102	17.666	45.1675
Kem21-03B	0.208737	12.7371	2.25487	1.13542e+07	2.01004e+06	41.5661	99.5506		Kem21-03B	28.9968	48.5631	8.59718	2.87013e+06	508102	15.8554	42.0558
Kem21-03C									Kem21-03C
Kem21-03D	0.346038	12.7371	2.25487	1.13542e+07	2.01004e+06	47.1319	99.6124		Kem21-03D	35.2777	48.5631	8.59718	2.87013e+06	508102	18.5451	46.6042
RChi2	4.15429								RChi2	5.11713
Kem21-03D omitted									Kem21-03D omitted
Sample code	Source denudation rate	Sink denudation rate	Uncertainty	Burial age	Uncertainty	Percentage of post-burial CRN inventory			Sample code	Source denudation rate	Sink denudation rate	Uncertainty	Burial age	Uncertainty	Percentage of post-burial CRN inventory
	(m/Ma)	(m/Ma)	(m/Ma)	(Ma)	(Ma)	10Be	26Al			(m/Ma)	(m/Ma)	(m/Ma)	(Ma)	(Ma)	10Be	26Al
Kem21-04A	0.000236777	15.3629	2.7197	1.12303e+07	1.9881e+06	33.1771	99.4865		Kem21-04A	16.9562	50	8.85154	3.00319e+06	531658	13.6571	40.7436
Kem21-04B	0.150535	15.3629	2.7197	1.12303e+07	1.9881e+06	42.0065	99.5835		Kem21-04B	22.3053	50	8.85154	3.00319e+06	531658	17.0307	46.9517
Kem21-04C	0.322821	15.3629	2.7197	1.12303e+07	1.9881e+06	49.5711	99.6572		Kem21-04C	27.7492	50	8.85154	3.00319e+06	531658	20.1936	52.03
Kem21-03A	0.17187	15.3629	2.7197	1.12303e+07	1.9881e+06	35.7819	99.4224		Kem21-03A	29.7474	50	8.85154	3.00319e+06	531658	16.7694	45.3381
Kem21-03B	0.202979	15.3629	2.7197	1.12303e+07	1.9881e+06	37.1737	99.4435		Kem21-03B	26.7155	50	8.85154	3.00319e+06	531658	15.3759	42.8583
Kem21-03C	0.27109	15.3629	2.7197	1.12303e+07	1.9881e+06	40.0121	99.4845		Kem21-03C	42.3354	50	8.85154	3.00319e+06	531658	22.0861	53.6498
Kem21-03D									Kem21-03D
RChi2	11.3344								RChi2	9.76868
2 samples omitted										*	For bootstrap runs where sink denudation rate reached the upper threshold value of 50 m/Ma, the uncertainty estimates are irrelevant. This is why they are printed in grey and are not not printed on the plots of Fig. 4.
Kem21-03A and Kem21-03C omitted
Accepted model setup providing the most probable burial age and sink denudation rate
Sample code	Source denudation rate	Sink denudation rate	Uncertainty	Burial age	Uncertainty	Percentage of post-burial CRN inventory
	(m/Ma)	(m/Ma)	(m/Ma)	(Ma)	(Ma)	10Be	26Al
Kem21-04A	12.6663	20.3894	3.60956	3.91729e+06	693481	27.42	70.0899
Kem21-04B	17.97	20.3894	3.60956	3.91729e+06	693481	34.4359	76.3088
Kem21-04C	24.1296	20.3894	3.60956	3.91729e+06	693481	41.0196	80.8757
Kem21-03A
Kem21-03B	20.7913	20.3894	3.60956	3.91729e+06	693481	30.8353	72.2127
Kem21-03C
Kem21-03D	26.3214	20.3894	3.60956	3.91729e+06	693481	35.84	76.3874
RChi2	1.72519
Kem21-04B and Kem21-03C omitted
Sample code	Source denudation rate	Sink denudation rate	Uncertainty	Burial age	Uncertainty	Percentage of post-burial CRN inventory
	(m/Ma)	(m/Ma)	(m/Ma)	(Ma)	(Ma)	10Be	26Al
Kem21-04A	5.48233	17.1999	3.04491	5.54117e+06	980957	30.6804	85.9019
Kem21-04B
Kem21-04C	11.208	17.1999	3.04491	5.54117e+06	980957	46.0184	91.9222
Kem21-03A	9.19733	17.1999	3.04491	5.54117e+06	980957	34.3585	87.0276
Kem21-03B	9.19566	17.1999	3.04491	5.54117e+06	980957	34.3547	87.0258
Kem21-03C
Kem21-03D	11.6092	17.1999	3.04491	5.54117e+06	980957	39.3842	89.1947
RChi2	4.06599
Kem21-04B and Kem21-03A omitted
Sample code	Source denudation rate	Sink denudation rate	Uncertainty	Burial age	Uncertainty	Percentage of post-burial CRN inventory
	(m/Ma)	(m/Ma)	(m/Ma)	(Ma)	(Ma)	10Be	26Al
Kem21-04A	17.0868	50	8.85154	2.98984e+06	529293	13.664	40.5962
Kem21-04B
Kem21-04C	27.9514	50	8.85154	2.98984e+06	529293	20.1984	51.8717
Kem21-03A
Kem21-03B	26.9267	50	8.85154	2.98984e+06	529293	15.3873	42.7168
Kem21-03C	42.8363	50	8.85154	2.98984e+06	529293	22.1679	53.6013
Kem21-03D	32.2911	50	8.85154	2.98984e+06	529293	17.8047	46.9273
RChi2	7.43379
3 samples omitted
Kem21-03A, Kem21-03C and Kem21-04B omitted
Sample code	Source denudation rate	Sink denudation rate	Uncertainty	Burial age	Uncertainty	Percentage of post-burial CRN inventory
	(m/Ma)	(m/Ma)	(m/Ma)	(Ma)	(Ma)	10Be	26Al
Kem21-04A	14.2601	25.6238	4.53621	3.5801e+06	633788	23.28	62.0609
Kem21-04B
Kem21-04C	25.7546	25.6238	4.53621	3.5801e+06	633788	34.7275	73.8085
Kem21-03A
Kem21-03B	23.0986	25.6238	4.53621	3.5801e+06	633788	26.2068	64.3477
Kem21-03C
Kem21-03D	28.7457	25.6238	4.53621	3.5801e+06	633788	30.4598	68.8782
RChi2	0.939234
